# Supplementary material for: Impaired glycine neurotransmission causes adolescent idiopathic scoliosis
Source: J Clin Invest. 2024 Jan 16;134(2):e168783. doi: 10.1172/JCI168783 (PMC10786698; doi:10.1172/JCI168783)
Supplement: Supplemental tables 1-5 [file jci-134-168783-s189.xlsx]

## Sheet: S1
Supplemental Table 1. Phenotype of participants in this study
PATIENT NO.	GENDER	FAMILY OR SPORADIC	CURVE MAGNITUDE (Cobb angle)	CURVE TYPE	LENKE CLASSIFICATION	SLC6A9 VARIANT
I-1	Female	Family 1	No scoliosis	-	-	-
II-1	Female	Family 1	Operated at T11-L4	Left sided lumbar major curve	Lenke 5C	R662W
II-2	Male	Family 1	No scoliosis	-	-	-
II-3	Male	Family 1	T11-L5: 15.5°, T1-6: 12.5°	left-sided lumbar curve	-	R662W
II-4	Female	Family 1	No scoliosis	-	-	-
II-5	Male	Family 1	T1-6: 18.2°	left-sided proximal thoracic curve and right sided main thoracic curve	-	R662W
II-6	Female	Family 1	No scoliosis	-	-	-
II-7	Male	Family 1	T1-6: 19.3°	left-sided proximal thoracic curve and right-sided main thoracic curve	-	R662W
II-8	Female	Family 1	T4-12: 16°, L1-4: 13.3°	right-sided main thoracic curve	-	R662W
II-9	Female	Family 1	T12-L3: 21.3°	right-sided lumbar curve	-	R662W
II-10	Male	Family 1	No scoliosis	-	-	-
III-1	Male	Family 1	No scoliosis	-	-	-
III-2	Male	Family 1	T10-L3: 38.5°	left-sided lumbar curve	-	R662W
III-3	Female	Family 1	T4-L4: 45.9°	right-sided thoracic curve	Lenke 1AL	R662W
III-4	Female	Family 1	T12-L4: 25.7°, T4-12: 24°	right-sided main thoracic curve	-	R662W
III-5	Male	Family 1	No scoliosis	-	-	-
III-6	Female	Family 1	T6-L2: 10°	right-sided main thoracic curve	-	R662W
III-7	Male	Family 1	T7-L2: 13.3°	right-sided main thoracic curve	-	R662W
I-1	Female	Family 2	T2-6: 20°	left-sided proximal thoracic curve	-	Y206F
II-1	Female	Family 2	T: 11°, L: 6.6°	left-sided lumbar curve	-	Y206F
II-2	Female	Family 2	T6-9: 17.6°, T10-12: 14.9°	right-sided main thoracic curve	-	Y206F
II-3	Male	Family 2	T4-8: 17.5°	right-sided main thoracic curve	-	Y206F
II-4	Female	Family 2	No scoliosis	-	-	-
II-5	Female	Family 2	No scoliosis	-	-	-
II-6	Male	Family 2	No scoliosis	-	-	-
II-7	Female	Family 2	T6-L2: 75°	right sided main thoracic curve	Lenke 1AR	Y206F
II-8	Male	Family 2	No scoliosis	-	-	-
II-9	Female	Family 2	T11-L3: 45°	left-sided thoracolumbar curve	Lenke 5C	Y206F
II-10	Male	Family 2	No scoliosis	-	-	-
III-1	Female	Family 2	No scoliosis	-	-	-
III-2	Male	Family 2	No scoliosis	-	-	-
III-3	Male	Family 2	No scoliosis	-	-	-
III-4	Female	Family 2	T: 21.7°, L: 15.2°	right-sided main thoracic curve	-	Y206F
III-5	Male	Family 2	No scoliosis	-	-	-
III-6	Female	Family 2	T6-12: 27°	right-sided main thoracic curve	-	Y206F
III-7	Female	Family 2	T3-10: 24.3°, T10-L3: 23°	right-sided main thoracic curve and left-sided lumbar curve	-	Y206F
I-1	Female	Family 3	No scoliosis	-	-	-
I-2	Male	Family 3	T4-9: 21.7°	right-sided main thoracic curve	-	Y206F
II-1(DKCH_WES_1)	Female	Family 3	T2-6: 23°, T6-10: 22°	triple major curve with left proximal thoracic curve, right main thoracic curve, left lumbar curve	Lenke 4	Y206F
I-1	Female	Family 4	T3-8: 15°	right-sided main thoracic curve	-	Y206F
II-1(DKCH_WES_2)	Male	Family 4	T1-6: 37°, T6-L1: 52°	right sided thoracic major curve	Lenke 1AR	Y206F
I-1	Female	Family 5	T:14°	left-sided lumbar curve	-	Y206F
II-1(DKCH_WES_3)	Female	Family 5	T5-10: 66°; T11-L4: 66°	left sided lumbar major curve with right thoracic structural curve	Lenke 6C	Y206F
DKCH_WES_4	Female	Sporadic	T: 50°, L: 27°	right-sided main thoracic and left-sided lumbar curve	Lenke 3C	Y206F
DKCH_WES_5	Female	Sporadic	T: 60°, L: 25°	Right-sided main thoracic curve	Lenke 1AL	Y206F
DKCH_TS_1	Female	Sporadic	T: 40°, L: 44°	left-sided thoracolumbar major curve	Lenke 5C	Y206F
DKCH_TS_2	Male	Sporadic	T: 55°, L: 30°	right-sided main thoracic curve	Lenke 1AL	Y206F
DKCH_TS_3	Female	Sporadic	T: 53°, L: 34°	Right-sided main thoracic curve	Lenke 1AL	Y206F
DKCH_TS_4	Male	Sporadic	T: 30°, L: 49°	left-sided thoracolumbar curve	Lenke 5C	Y206F
DKCH_TS_5	Female	Sporadic	T: 40°, L: 20°	left-sided thoracolumbar curve	Lenke 5C	Y206F
DKCH_TS_6	Male	Sporadic	T: 14°	-	-	Y206F
DKCH_TS_7	Female	Sporadic	L: Operated	Left-sided lumbar curve	-	Y206F
DKCH_TS_8	Female	Sporadic	T: 13°, L: 12°	left-sided proximal thoracic curve	-	Y206F
DKCH_TS_9	Male	Sporadic	T: 10°	-	-	Y206F
PUMCH_1	Female	Sporadic	T2-5: 38°, T5-12: 40°	right-sided main thoracic curve	Lenke 1AR	R333H
PUMCH_2	Female	Sporadic	T4-12: 45°, T12-L5: 39°	left-sided lumbar curve and right-sided main thoracic curve	Lenke 6C	E446K
SRC_1	Female	Sporadic	T: 32°	-	-	G677S
SRC_2	Male	Sporadic	T: 30°	-	-	R643H
SRC_3	Female	Sporadic	L: 25°	-	-	V408I
SRC_4	Male	Sporadic	T: 24°	-	-	V408I
SRC_5	Female	Sporadic	not available	-	-	V408I
SRC_6	Female	Sporadic	not available	-	-	V408I
SRC_7	Female	Sporadic	T: 45°	-	-	E338K
SRC_8	Female	Sporadic	T: 72°	-	-	G231S
SRC_9	Female	Sporadic	T: 37°	-	-	G231S
SRC_10	Female	Sporadic	T: 65°	-	-	G231S
SRC_11	Female	Sporadic	T: 61°	-	-	G231S
SRC_12	Female	Sporadic	T: 49°	-	-	F207Y
Noted that all patients were assessed by spine surgeons to have no neurological abnormalities on clinical examination and no atypical features on radiographs.

## Sheet: S2
Supplemental Table 2. Genetic variants segregating with AIS phenotype in Family 1 and 2
	Basic Info.									gnomAD	Functional prediction, D indicates the variant is predicted to be deleterious or probably damaging, T indicates tolerated.
Resource	Chr	Position (hg38)	Ref	Alt	Func.refGene	Gene.refGene	ExonicFunc.refGene	AAChange.refGene	avsnp150	Allele Frequency	SIFT_pred	Polyphen2_HDIV_pred	Polyphen2_HVAR_pred	LRT_pred	MutationTaster_pred	FATHMM_pred	PROVEAN_pred	MetaSVM_pred	MetaLR_pred	CADD_phred	fathmm-MKL_coding_pred
Family1	chr1	41510621	G	A	exonic	HIVEP3	nonsynonymous SNV	HIVEP3:NM_001127714:exon8:c.C7048T:p.R2350C,HIVEP3:NM_024503:exon9:c.C7051T:p.R2351C	rs201379015	0.0001445	D	B	B	N	D	T	N	T	T	24.5	D
Family1	chr1	42851715	C	T	exonic	ZNF691	nonsynonymous SNV	ZNF691:NM_015911:exon2:c.C757T:p.R253W,ZNF691:NM_001242739:exon4:c.C850T:p.R284W	rs559670103	5.255e-05	D	B	B	N	N	T	D	T	T	24.3	N
Family1	chr1	43997682	G	A	exonic	SLC6A9	nonsynonymous SNV	SLC6A9:NM_001328628:exon11:c.C1570T:p.R524W,SLC6A9:NM_001328630:exon11:c.C1261T:p.R421W,SLC6A9:NM_001328626:exon12:c.C1432T:p.R478W,SLC6A9:NM_001328627:exon12:c.C1702T:p.R568W,SLC6A9:NM_001261380:exon13:c.C1777T:p.R593W,SLC6A9:NM_006934:exon13:c.C1822T:p.R608W,SLC6A9:NM_001024845:exon14:c.C1765T:p.R589W,SLC6A9:NM_001328629:exon14:c.C1765T:p.R589W,SLC6A9:NM_201649:exon14:c.C1984T:p.R662W	rs751362386	6.571e-06	D	D	D	D	D	T	D	D	D	34	D
	Basic Info.									gnomAD	Functional prediction, D indicates the variant is predicted to be deleterious or probably damaging, T indicates tolerated.
Resource	Chr	Position (hg38)	Ref	Alt	Func.refGene	Gene.refGene	ExonicFunc.refGene	AAChange.refGene	avsnp150	Allele Frequency	SIFT_pred	Polyphen2_HDIV_pred	Polyphen2_HVAR_pred	LRT_pred	MutationTaster_pred	FATHMM_pred	PROVEAN_pred	MetaSVM_pred	MetaLR_pred	CADD_phred	fathmm-MKL_coding_pred
Family2	chr1	39361389	G	C	exonic	MACF1	nonsynonymous SNV	MACF1:NM_012090:exon43:c.G6297C:p.K2099N	rs375091527	3.285e-05	D	D	D	D	N	T	D	T	T	25.2	D
Family2	chr1	44008545	T	A	exonic	SLC6A9	nonsynonymous SNV	SLC6A9:NM_001328628:exon2:c.A203T:p.Y68F,SLC6A9:NM_001328626:exon3:c.A65T:p.Y22F,SLC6A9:NM_001328627:exon3:c.A335T:p.Y112F,SLC6A9:NM_001328630:exon3:c.A65T:p.Y22F,SLC6A9:NM_001261380:exon4:c.A410T:p.Y137F,SLC6A9:NM_006934:exon4:c.A455T:p.Y152F,SLC6A9:NM_001024845:exon5:c.A398T:p.Y133F,SLC6A9:NM_001328629:exon5:c.A398T:p.Y133F,SLC6A9:NM_201649:exon5:c.A617T:p.Y206F	rs192630770	0.0001449	T	D	D	D	D	D	D	D	D	23.7	D
Family2	chr1	52385922	C	A	exonic	ORC1	nonsynonymous SNV	ORC1:NM_001190818:exon9:c.G1411T:p.A471S,ORC1:NM_001190819:exon9:c.G1396T:p.A466S,ORC1:NM_004153:exon9:c.G1411T:p.A471S	rs150059660	1.972e-05	D	B	B	N	N	T	N	T	T	22.8	D
	Basic Info.				Genotype across family members
					WGS										Sanger sequencing
Resource	Chr	Position (hg38)	Gene.refGene	avsnp150	III-2	II-1	II-3	III-3	III-4	II-5	II-7	II-8	III-1	II-2	I-1	II-4	II-6	II-9	II-10	III-5	III-6	III-7
Family1	chr1	43997682	SLC6A9	rs751362386	G/A	G/A	G/A	G/A	G/A	G/A	G/A	G/A	G/G	G/G	G/G	G/G	G/G	G/A	G/G	G/G	G/A	G/A
	Basic Info.				Genotype across family members
					WGS												Sanger Sequencing
Resource	Chr	Position (hg38)	Gene.refGene	avsnp150	II-7	II-1	II-2	II-9	III-4	III-6	II-4	II-5	II-8	III-3	I-1	II-3	II-6	II-10	III-1	III-2	III-5	III-7
Family2	chr1	44008545	SLC6A9	rs192630770	T/A	T/A	T/A	T/A	T/A	T/A	T/T	T/T	T/T	T/T	T/A	T/A	T/T	T/T	T/T	T/T	T/T	T/A
#Variant Screening Strategy (hg38)
#1. Synonymous variants were removed.
#2. Variants that do not obey Mendelian laws of inheritance were removed.
#3. Variants that are not shared by affected individuals and that are present in unaffected individuals were removed.
#4. Non-coding variants were removed.
#5. Variants with a minor allele frequency greater than 0.01 were removed.

## Sheet: S3
Supplemental Table 3. Summary of SLC6A9 variants identified in AIS patients
	Basic Info.				gnomAD	Functional prediction, D indicates the variant is predicted to be deleterious or probably damaging, T indicates tolerated
Cohort	cDNA Change	AAChange	Domain	SNP ID	Allele Frequency (Global)	SIFT_pred	Polyphen2_HDIV_pred	Polyphen2_HVAR_pred	LRT_pred	MutationTaster_pred	FATHMM_pred	PROVEAN_pred	MetaSVM_pred	MetaLR_pred	CADD_phred	fathmm-MKL_coding_pred
DKCH	c.617A>T	Y206F	TMS 3	rs192630770	0.0001449	T	D	D	D	D	D	D	D	D	23.7	D
SRC	c.620T>A	F207Y	TMS 3	rs202113654	1.315e-05	D	D	D	D	D	T	N	D	D	25.1	D
SRC	c.691G>T	G231S	Extracellular	rs61741712	0.003509	T	B	B	N	D	T	N	T	T	1.399	N
PUMCH	c.988G>A	R333H	TMS 5	rs1169543958	1.315e-05	D	D	D	D	D	T	D	D	D	34	D
SRC	c.1012G>A	E338K	Extracellular	rs199830284	6.573e-06	T	P	B	N	D	T	N	T	T	26.4	D
SRC	c.1222G>A	V408I	TMS 7	rs149105213	0.0006897	T	D	P	N	D	T	N	T	T	21	D
PUMCH	c.1336G>A	E446K	Extracellular	rs1385786347	0	D	D	D	D	D	T	D	D	D	34	D
SRC	c.1928G>T	R643H	C-terminal	rs141553063	5.259e-05	D	D	B	D	D	T	D	D	T	26.3	D
DKCH	c.1984C>T	R662W	C-terminal	rs751362386	6.571e-06	D	D	D	D	D	T	D	D	D	34	D
SRC	c.2029G>A	G677S	C-terminal	rs61733177	0.002169	T	B	B	N	N	T	N	T	T	21.3	N

## Sheet: S4
Supplemental Table 4. Summary of p.Y206F variant carriers in the studied population
Participants	Number	Y206F
Familial AIS	8*	4#
Sporadic AIS by WES	115	2
Sporadic AIS by Targeted Sequencing	725	9
Non-AIS controls	3219	7
*including 5 multiplex families and 3 trios
#including 1 multiplex family and 3 trios

## Sheet: S5
Supplemental Table 5. The p.Y206F variant in different populations
Cohort or database	Population	Allele Number	Allele Count	Allele freq	P-Value	OR	95%CI
Hong Kong AIS cohort	Chinese	1696	15	0.00884
Hong Kong local controls	Chinese	6438	7	0.00108	2.391e-06	8.13	3.11-23.61
ChinaMap	Chinese	21176	61	0.00288	0.0004273	3.07	1.61-5.48
NyuWa	Chinese	5998	15	0.0025	0.001259	3.53	1.60-7.77
All Chinese controls	Chinese	27174	76	0.0028	0.000274	3.16	1.68-5.56
gnomAD v3.1.2	Global	151798	22	0.00014	3.56e-20	60.99	29.38-123.25
The p-values (Fisher's Exact Test) were calculated on the basis of distribution differences of p.Y206F variant between the control groups and the HK AIS cohort.
