# Supplementary material for: Impaired glycine neurotransmission causes adolescent idiopathic scoliosis
Source: J Clin Invest. 2024 Jan 16;134(2):e168783. doi: 10.1172/JCI168783 (PMC10786698; doi:10.1172/JCI168783)
Supplement: Supporting data values [file jci-134-168783-s193.xlsx]

## Sheet: Figure. 2A
All age					Adolescent
non-carriers	SLC6A9 variants carriers				non-carriers	SLC6A9 variants carriers
121.938	201.792				169.26	201.792
169.26	163.133				124.147	172.564
147.018	172.564				224.33	188.807
70.2715	167.808				118.04	181.362
187.922	193.321				161.189	174.9
168.381	174.554				194.316	180.4
156.816	166.253				103.936
172.303	188.807				110.242
124.147	181.362				152.826
224.33	275.428				206.662
118.04	158.992				103.892
161.189	203.208				140.124
194.316	173.934				133.023
103.936	174.9				119.528
110.242	180.4				167.069
152.826					126.55
206.662					107.273
103.892					167.189
140.124					121.631
133.023					97.702
119.528					125.829
167.069					119.272
126.55					216.74
107.273					189.204
167.189					187.634
121.631					136.274
97.702					223.322
125.829					200.39
119.272					151.512
216.74
189.204
187.634
136.274
223.322
200.39
151.512

## Sheet: Figure. 3A
Blank				Wt				Y206F				F207Y				G231S				R333H				E338K				V408I				E446K				R644H				R662W				G677S				S407G
24.2976	33.894	16.5628	29.8038	121.929	72.2118	102.941	100.918	50.5133	66.2987	53.1264	71.8828	73.7693	67.6439	45.462	32.7151	85.447	81.1747	66.8485	58.5789	44.4444	31.746	27.8615	22.2222	47.798	63.6588	58.4198	59.5258	78.2711	54.3313	60.6511	100.984	38.0952	57.1429	25.3968	27.3016	66.5882	36.5344	51.5963	58.2389	38.0952	69.8413	50.7936	34.9206	84.3298	87.8206	72.3854	76.1997	58.8462	44.6397
[truncated: 10 more columns]

## Sheet: Figure. 3C
	Total				Cytomembrane
Wt	100	100	100	100	100	100	100	100
Y206F	67.5165	79.427	80.4002	54.9471	69.4584	53.269	53.9216	47.6583
F207Y	50.9789	75.347	68.2702	49.8541	35.2619	45.9892	52.6089	63.2038
G231S	89.5155	80.792	87.0158	97.8678	85.7146	81.441	78.8619	82.0226
R333H	55.4584	65.9467	63.7807	42.8501	46.8639	51.6251	49.9295	23.266
E338K	53.2737	79.5919	75.8358	58.9071	50.6949	65.4102	49.9295	39.3777
V408I	99.5993	107.022	103.294	89.2791	81.3277	92.1342	98.5762	78.9361
E446K	69.7242	65.7622	62.8459	77.4626	57.5006	48.0025	64.9868	45.3345
R643H	77.2734	70.5899	64.6331	56.0198	35.0596	49.669	46.3215	57.5758
R662W	76.4217	65.6095	52.6047	60.9633	61.4282	56.4841	45.2881	42.463
G677S	104.934	84.6438	92.241	111.385	91.4317	99.1066	103.96	90.6321
S407G	36.9628	74.1573	65.3297	64.8316	39.1897	55.9193	61.4308	69.5566
K687R	118.137	86.2583	106.145	104.198	97.4597	107.495	109.998	98.7928

## Sheet: Figure. 4A
Wild type	slc6a9m/+	slc6a9m/m
0	0	19.1
0	0	13
0	0	12.4
0	0	19
0	0	10.8
0	0	9.5
0	0	14.4
0	0	8.7
0	0	16.6
0	0	26.3
0	0	21
3.3	0	7.5
4.7	0	0
0	0	32.5
0	0	5.8
0	0	0
0	0	10.6
0	0	11.8
0	0	11
0	0	18.5
0	0	29.4
0	0	41.5
0	0	21.5
0	0	15.2
0	0	0
0	0	14.1
6.1	0	16.1
4.4	0	14.4
4.8	0	10.1
4.2	0	9.4
0	0	8.4
0	0	5.5
0	0	12.4
0	0	19.4
0	0	18.2
0	0	0
0	0	27.3
0	0	16.4
0	0	9.6
0	0	0
0	0	51.8
0	0	6.6
0	0	63.6
0	0	25.4
0	0	18.4
0	0	24.9
0	0	31.3
0	0	43.4
0	0	26.2
0	0	27.2
0	0	7.1
0	0	23.3
0	0	15.1
0	0	17.2
0	0	59.1
0	0	40.6
0	0	11.4
0	0	13.1
0	0	7.2
0	0	29.2
0	0	7
0	0	9.9
0	0	10.6
0	0	14.6
0	0	32.1
0	0	44.1
0	0	27.5
0	0	0
0	0	11.3
0	0	9.5
6.1	0	10.2
6.4	0	17.2
2.5	0	19.2
0	0	4.21
0	0	33.4
0	0	27.2
0	0	29
0	0	0
0	0	14.1
0	0	46.5
0	0
0	0
0	0
0	0
0	0
0	0
0	0
0	0
	0
	0
	0
	0
	0
	0
	0
	0
	0
	0
	0
	0
	0
	0
	0
	0
	0
	0
	0
	0
	0
	0
	0
	0
	0
	0
	0
	0
	0
	0
	0
	17.4
	21.2
	9.5
	10.5
	31.3
	14.1
	5.5
	2.5
	6.9
	18.5
	5.31
	7.9
	16.4
	15.5
	29.1
	0
	11.1
	0
	6.5
	19.6
	20
	0
	0
	0
	0
	0
	0
	0
	0
	0
	0

## Sheet: Figure. 4D
Vehicle	ALX5407
0	19.63
0	11.54
0	0
0	15.1
0	30.8
0	11.55
0	0
0	11.75
0	19.78
0	31.6
0	0
0	16.55
0	11.42
0	10.7
0	0
0	14.44
0	0
0	12.3
0	25.8
0	18.77
0	0
0	23.05
0	0
0	0
0	32.35
0	0
0	0
0	0
0	30.7
0	17.11
0	17.4
3.17	0
5.77	14.1
0	15.84
0	0
0	28.84
0	0
0	8.23
0	23.4
0	18.6
0	37.8
0	0
0	10.5
0	3.91
0	0
0	9.9
4.07	0
0	0
0	14.5
0	26.9
0	0
0	25
0	8.6
0	0
0	0
0	6.12
0	11.91
0	29.01
0	16
0	15.41
0	0
0	9.5
0	25.9
0	0
0	17.22
0	28.9
0	0
0	0
0	13.3
3.1	0
1.8	19.4
0	0
2.8	14.1
1.6	12.6
0	11.9
0	0
0	13.3
0	8.73
0	0
0	0
0	3.1
0	19.7
0	34.2
0	27.33
0	0
0	0
0	0
0	14.1
0	0
0	0
0	16.8
0	0
0	3.3
0	12.7
0	4.1
0	24.2
0	0
0	0
0	0
0	0
0	35.9
0	0
0	0
0	11.5
0	0
0	15.9
0	16.9
0	12.09
0	0
0	0
0	21.7
0	0
0	0
0	25
0	22.1
0	34.1
0	0
0	0
0	19.3
0	25.03
0	23.3
0	18.3
0	16.7
0	14.1
0	8.2
0	7.1
0	10.2
0	15.3
0	8.9
0	11.7
0	24.2
0	25.5
0	8.7
2.7	5.7
6.6	16.2
1.6	9.9
0	0
0	5.9
0	14.8
0	4.7
0	12.6
5.1	11.6
0	7.2
0	4.9
9.2	15.6
0	0
0	13.1
0	0
11.2	10.2
0	6.5
0	31.8
0	7.7
0	0
0	8.8
0	28.4
0	0
0	0
0	17.4
0	3.4
6.2	7.9
3.4	0
1.6	0
3.3	20.4
0	31
0	10.8
8.5	37.1
0	8.4
0	0
0	7.7
0	15.2
0	22.1
0	26.8
6.2	3.5
0	15.2
0	0
4.3	3.2
0	17.4
5.5
0

## Sheet: Figure. 4E
WT Veh	WT ALX	slc6a9m/+ Veh	slc6a9m/+ ALX
0	0	0	18.3
0	4.3	0	16.7
0	0	0	16.1
0	3.7	0	17.3
0	0	0	7.1
0	0	0	1.1
1.3	0	1.7	10.3
0	0	10.9	0
0	1.6	0	0
0	0	0	0
0	0	3.1	0
0	0	0	0
0	9.6	0	0
0	0	0	0
0	0	17.2	0
2.1	0	4.2	11.5
1.7	0	0	0
0	0	0	0
0	0	0	0
0	0	0	27.1
0	0	0	22.4
0	0	0	15.4
0	20.9	0	23.8
0	0	20.1	11.3
0	0	0	0
0	0	0	0
0	0	0	17.7
0	0	0	0
0	0	6.4	0
0	0	8.1	0
0	0	13.3	0
0	0	0	17
0	4.1	0	0
3.1	6.5	0	0
2.9	0	5.9	0
7.1	0	0	8.4
20	0	0	13.3
2	0	2.3	0
0	0	0	0
0	0	0	12.8
0	0		7.3
	0		0
	11.9		0

## Sheet: Figure. 4F
No injection	WT 200 pg	Y206F 200 pg	R662W 200 pg
30.1	18.5	19.9	20.3
11.4	0	15.7	18.4
7.6	2.3	11.9	16.7
36.6	3.5	10.7	10.3
0	0	29.4	16.7
17.8	0	27.1	4.8
11.4	1.3	10.2	19.9
22.8	6.9	4.7	5.1
8	6.8	13.6	18.2
0	2.6	4.7	8.8
3.6	11.4	10.6	14.9
7.7	13.1	25.3	28.6
10.7	6.4	3.1	15
18.9	17.3	2.7	12.2
11	10.6	11.2	11.6
15.1	0	14.4	14.2
8.7	1.9	0	10.8
0	2.7	1.8	16.4
10.7	1.3	0	18.1
14.2	3.1	15.7	14.6
19		19.4	20.5
22.1		5.4	13.1
14.7		6.5	11.4
14.1		0	14.7
5.9		18.5	0
		8.6	4.1
			9
			7.5
			3.3
			2.9
			6.1
			27.4
			26.3
			0
			25.7

## Sheet: Figure. 5A
Wild type					slc6a9m/m
1	2	3	4		1	2	3	4
135.607	19.2505	163.006	6.69247		84.4131	88.2026	58.6099	111.651
112.777	17.3449	143.849	10.3841		82.5031	88.7638	56.7451	107.42
106.207	19.4662	126.613	7.26097		85.5971	87.9293	60.8993	108.726
95.4269	29.1885	116.663	11.3556		86.556	82.5225	64.4341	103.087
79.0519	34.9342	99.6157	16.4721		86.1901	89.93	69.3271	104.019
73.2252	38.0623	83.5387	21.4087		83.2879	88.2221	64.3191	104.731
61.8268	43.8655	78.944	22.9199		83.4738	99.1919	61.866	101.303
56.8956	37.1922	68.7488	24.2296		76.3072	87.0217	56.3094	101.71
55.3369	37.7891	65.3972	12.6869		88.4367	83.2837	87.0455	100.869
50.3944	35.9697	50.2822	15.479		888.414	124.391	949.409	144.976
49.1134	19.7179	50.682	13.0755		721.862	106.726	754.879	108.03
36.0146	20.739	45.1209	14.2125		639.975	90.8133	642.598	105.491
46.7839	37.7171	43.1003	18.1416		560.394	92.0674	535.138	103.344
47.141	35.3872	43.2848	8.31881		486.099	88.7686	441.045	102.074
35.8786	32.3742	34.7675	20.797		412.412	88.1782	364.296	102.915
21.4478	41.0466	34.2931	23.035		353.933	95.981	303.806	100.151
30.8	35.0205	20.8386	18.962		303.17	83.9083	252.366	92.2139
17.1401	30.6339	22.2398	23.1646		266.467	102.227	219.853	104.72
28.8899	20.3148	23.3467	21.0345		231.875	97.9964	192.716	101.566
30.2616	29.9292	22.0992	18.962		208.131	106.78	167.178	105.427
39.0867	27.9804	30.331	17.1917		184.316	110.494	153.132	94.9723
47.362	21.5157	38.4573	22.1067		169.795	109.747	139.802	94.4956
93.7661	34.9198	65.1161	15.7525		155.031	109.117	132.576	94.6456
206.271	27.2829	109.868	23.4165		138.788	96.4153	123.139	92.8513
314.06	16.2158	197.145	17.6523		132.839	100.397	115.963	98.1966
354.478	12.3255	275.821	12.2695		123.737	106.321	110.584	103.151
340.331	9.26209	288.103	8.62825		113.543	104.262	100.72	100.392
318.6	7.21264	283.442	7.62798		106.003	114.91	94.9734	94.4313
275.659	0	260.623	8.9017		104.343	104.862	100.665	92.4389
242.818	6.87466	235.251	0		99.4076	111.001	94.0598	92.2193
213.265	18.1143	201.305	9.69329		95.8283	100.505	90.8966	91.8337
174.417	89.0182	179.245	18.192		95.662	103.945	87.5321	89.5895
152.646	224.412	157.172	69.3498		89.6383	94.3463	85.7979	87.6935
136.203	344.876	133.461	172.997		92.0004	101.154	87.9502	93.4887
107.738	377.085	113.439	290.626		88.4582	96.6837	84.5061	93.0602
91.788	353.822	100.793	321.735		96.1805	100.749	88.5032	104.677
81.0471	339.965	88.5595	309.538		99.4253	115.612	93.9625	103.986
82.4244	304.362	74.9819	283.264		96.0475	105.872	95.2963	106.9
81.8349	268.96	69.579	266.267		93.3233	105.77	90.9121	104.249
124.249	244.216	78.8913	234.553		88.515	105.419	92.9472	108.052
243.051	215.394	117.994	213.195		105.574	142.364	106.507	126.948
296.806	183.998	228.007	169.456		90.2019	111.157	85.8753	117.023
297.072	154.349	279.884	143.874		85.2546	104.194	79.0711	109.969
263.059	142.642	267.69	131.554		82.0139	86.3336	71.0636	105.636
239.168	120.069	256.572	115.506		83.6499	85.831	69.8027	91.8658
211.168	130.424	234.5	104.18		80.6498	81.4196	70.1743	101.121
178.067	168.911	205.746	107.54		96.4819	95.7663	73.5897	105.325
146.235	264.322	179.214	159.749		107.445	97.3717	83.9575	103.44
130.098	360.107	154.427	261.539		105.623	96.4543	81.7831	100.446
118.74	390.31	135.249	342.676		100.355	89.8373	76.5096	99.4338
92.3491	368.305	116.084	368.316		101.003	94.8245	74.0343	98.0573
80.7353	344.409	99.4663	353.996		111.991	96.3177	88.8239	96.2363
82.3507	312.797	89.1964	340.784		108.469	90.7742	83.2474	97.4575
74.0924	277.719	74.1956	302.824		104.083	93.5313	73.3221	100.762
89.3564	252.96	78.2808	271.556		103.055	92.0869	76.0053	92.9477
136.395	216.386	91.6563	240.022		104.496	91.8234	76.5251	89.6431
230.218	206.319	153.149	213.77		95.6541	82.5078	66.3763	83.9443
308.686	187.234	229.984	189.98		100.147	90.9548	67.8539	87.5382
323.582	167.394	289.478	163.253		101.648	94.3951	67.3983	87.4043
291.24	138.45	297.578	142.737		96.6992	104.208	67.3916	89.5467
266.204	128.548	287.479	129.654		93.9085	92.1357	64.8566	88.3041
235.297	123.981	260.091	125.279		100.099	107.775	68.2233	90.7036
201.657	116.215	236.046	106.338		92.5875	96.0103	64.9274	83.6497
180.311	116.013	204.52	110.584		87.1999	87.4218	61.4966	75.7175
158.421	103.293	181.121	109.267		84.1881	94.6049	51.1443	75.4444
137.518	104.745	167.512	102.006		83.2428	92.1601	53.1063	69.7081
125.53	98.3019	147.302	97.084		88.4465	96.2152	58.5125	77.1154
111.892	87.2995	129.903	96.1197		85.3858	87.1193	58.5413	64.9948
103.062	95.0443	116.404	87.3044		112.099	95.4296	170.974	69.4028
91.2212	73.1547	110.105	88.8227		614.098	65.1699	771.659	56.0022
81.5572	75.0244	95.0298	86.5991		682.086	112.001	732.652	88.4433
76.0025	75.8945	90.3648	72.7968		565.437	75.3248	594.093	58.557
75.6455	67.7758	82.2736	67.8242		486.658	63.0325	495.793	54.872
63.9297	56.0112	74.4109	63.2403		417.089	60.3193	413.474	54.6257
56.3628	63.1304	69.9612	61.7434		354.749	44.7869	345.649	44.2136
56.6746	55.7236	61.6679	51.4457		306.286	49.1495	289.386	41.1179
58.0406	51.7181	60.6268	61.1246		263.772	45.9532	250.842	51.4924
44.9134	48.1586	55.1888	47.4662		232.583	45.1578	222.185	40.7697
52.2649	57.8809	47.7784	51.676		211.479	46.5192	204.093	47.047
48.3483	50.6611	48.8019	50.1791		186.373	34.1684	184.341	42.2426
39.5911	57.3991	45.0199	58.829		167.392	39.99	166.623	42.248
39.9199	44.0453	44.9452	50.6037		154.818	32.319	165.53	45.9061
37.9814	49.1006	47.4578	41.4573		150.313	33.3389	170.857	46.5971
33.4697	48.7123	31.0733	43.4147		140.129	27.0195	163.21	44.5671
18.1604	44.0812	39.4193	42.4072		136.407	28.054	156.251	42.1891
26.5717	44.0812	35.6021	39.2121		128.183	28.3907	147.343	36.4368
26.7587	39.141	28.9825	36.2473		120.199	32.0848	143.165	38.2042
27.0251	46.404	30.2168	37.0389		113.582	29.0349	139.685	28.6706
16.9701	40.9459	26.1273	41.1983		99.0652	20.544	128.716	25.4623
22.0656	39.4646	22.1607	33.815		100.983	27.732	127.576	31.4718
20.5693	36.9046	22.4375	36.5135		97.8342	20.6318	129.667	36.1422
21.0794	38.2996	21.7039	34.1748		102.179	31.4845	133.792	32.0556
20.2859	25.1184	17.0829	35.3837		102.433	37.3891	139.639	33.882
17.0494	31.4178	15.0798	36.7006		98.7012	38.3407	134.657	28.0546
12.702	27.4483	17.1576	29.598		95.5837	33.2754	132.405	30.7969
22.281	26.5422	21.3876	30.5839		95.0905	37.0134	128.534	34.4925
18.9142	23.335	18.6598	27.0145		89.0669	34.9297	110.068	28.1189
16.4316	20.3507	19.6482	21.7829		79.4228	38.3212	103.574	31.1022
15.5021	24.3489	15.0579	25.5609		77.5147	37.5745	99.2006	35.3977
13.8243	18.0208	20.3158	25.6761		72.0938	34.0074	93.7944	27.2512
21.0794	12.419	20.0742	26.7267		68.5536	39.0922	85.413	29.099
18.7101	15.5974	18.203	26.5684		75.9628	72.8751	91.2019	53.0564
15.5417	24.2339	14.2716	29.4397		63.074	48.7054	70.0571	40.5984
21.1814	10.9951	12.229	31.6849		53.4319	36.3107	63.598	36.169
14.7482	22.5656	15.6948	32.3613		51.5708	31.0307	63.379	33.3356
13.7393	26.4272	8.14391	26.1078		47.6725	24.5015	61.7775	29.2919
20.6316	26.2977	17.0829	44.7892		50.2987	24.1063	64.8212	32.6233
12.1239	21.0195	17.8867	37.8089		50.1892	23.2181	69.8182	25.2963
6.73928	16.561	5.10422	36.4632		53.2656	26.7365	71.0459	26.5871
8.13928	20.3363	8.18344	44.2063		49.2498	27.6051	73.2004	24.7339
4.03563	20.8397	5.40731	47.7324		46.645	25.4189	66.248	24.8089
9.4656	22.1557	1.16404	45.5448		46.9386	29.2203	67.385	23.893
11.3984	14.6338	5.9476	49.4451		45.4924	24.8578	68.7321	26.0408
15.9385	20.4586	5.91685	42.5512		47.7997	35.1151	70.2097	25.1892
51.7774	20.8325	23.9134	35.6572		49.7214	19.9877	76.806	19.0137
144.96	16.4675	71.6743	43.3068		53.8918	27.8247	75.0121	27.9743
243.204	8.15467	184.512	39.5719		46.5941	25.8191	65.3875	26.2979
268.653	6.16993	268.679	39.1617		43.5158	26.6682	55.6701	24.7179
252.72	8.76591	280.78	37.9888		41.8739	13.2731	55.4821	24.1823
215.447	4.01262	266.495	23.2078		38.2026	13.156	48.9145	16.159
197.502	4.88273	242.362	25.5465		39.1419	7.59299	43.1124	15.8162
166.918	22.3714	217.289	30.4903		36.6663	3.0206	41.2521	19.3512
144.03	63.8495	193.587	31.102		38.1086	10.8673	42.2674	19.9135
116.688	183.796	161.811	94.9323		34.2886	5.80698	42.7784	16.4482
104.473	302.018	144.267	218.642		42.7408	9.20332	48.5451	15.3342
90.6827	356.885	121.781	331.767		43.6958	4.96277	50.9275	10.8941
77.7426	346.911	106.459	375.599		40.0911	0.653895	47.7687	12.5866
65.392	337.203	90.5625	367.517		43.9992	10.1793	47.8484	17.6426
55.4503	295.222	77.6263	331.486		37.8248	0	39.8408	17.6426
61.362	269.37	71.9642	316.705		32.8012	1.85921	34.1161	16.6089
91.4139	237.298	73.4708	271.678		32.2083	0.024399	33.6848	11.0655
183.066	215.825	108.559	259.517		58.5905	60.5097	63.5913	70.383
295.814	190.7	192.62	221.06		40.7447	38.448	55.6944	44.4547
322.256	164.733	269.25	191.757		33.085	740.384	43.661	618.98
305.688	143.879	284.549	174.889		25.0672	831.495	28.9753	899.789
262.549	119.688	275.307	147.177		23.5838	727.092	23.036	805.368
241.163	114.849	242.134	135.792		19.3723	598.675	24.2593	677.441
208.521	121.22	217.654	130.1		24.1415	502.806	31.3312	545.341
182.981	145.892	198.239	128.308		24.2081	403.37	38.9029	438.093
154.805	225.505	174.281	158.209		23.8499	319.676	47.6869	349.922
136.821	329.092	148.866	259.668		22.5446	259.635	47.2666	281.821
116.472	381.349	125.848	357.536		18.6619	213.658	41.6746	229.809
101.531	373.051	117.718	405.787		18.8928	184.696	38.1132	191.3
93.4487	346.271	100.195	380.096		17.5347	147.053	35.68	157.214
82.5321	307.519	92.4425	363.833		17.1903	118.618	30.6521	132.116
81.2738	271.614	79.8489	318.965		19.7363	91.838	30.8268	113.991
95.5346	239.391	78.6805	292.936		15.335	84.1377	24.0359	98.0145
142.058	220.938	102.005	265.562		12.2508	67.3463	20.2091	84.7049
239.508	203.061	173.319	226.033		16.3351	64.8771	23.6311	76.8744
277.813	164.409	254.095	207.848		14.3565	51.6967	21.2532	65.4394
269.237	152.041	275.632	179.178		13.9475	43.3376	20.1051	63.131
237.468	132.61	272.566	174.314		15.9182	39.7168	19.165	56.1146
208.334	122.126	250.045	156.553		15.9887	30.9185	17.3821	47.9361
178.815	120.062	211.232	135.123		12.9064	32.602	20.8218	54.4168
165.246	116.121	200.492	127.308		16.6227	27.6149	20.8439	50.0517
145.844	103.76	181.042	121.011		14.6736	15.4397	21.7	37.0152
133.142	100.301	159.729	117.241		14.926	11.1309	21.4323	32.9982
125.014	91.8515	141.161	107.31		14.2959	18.1724	21.116	35.7887
95.9993	88.3854	130.487	99.9985		9.7752	7.97361	17.1233	25.548
95.6763	85.9404	111.924	105.518		13.4544	21.7688	18.5213	30.6469
89.2374	78.3179	99.44	89.3553		15.9065	16.5865	22.7153	29.6239
73.622	77.7354	90.971	88.7652		17.9398	20.5782	18.9792	27.744
74.1604	72.2414	87.5096	85.0303		27.0203	43.1131	26.8053	40.4644
64.5361	68.387	75.6628	66.7592		23.8656	34.0172	16.3513	38.8844
59.8033	70.0122	68.3666	68.2344		18.6952	14.8834	13.9446	23.1164
46.6932	60.7429	59.9723	63.744		19.1277	20.6221	10.0337	23.411
44.7944	60.9299	53.6338	70.0623		13.8477	14.5906	6.4746	20.7866
45.1572	64.5542	53.8095	60.6568		19.2275	20.2366	12.478	17.3802
34.8754	57.1043	44.3654	65.3775		20.3508	12.9901	12.1086	11.4725
41.6713	55.5366	44.5147	58.0086		20.1199	10.0963	12.0998	11.6386
39.3077	52.2503	42.683	69.5585		20.343	4.22592	7.28863	15.4681
33.2033	53.0988	44.5675	58.721		19.4193	7.91505	8.37252	9.51758
30.766	47.5545	38.8966	56.3319		15.4975	110.352	6.6206	62.1669
33.2883	43.5131	34.1306	58.8434		10.3564	760.162	1.7475	689.042
30.0349	41.888	30.924	41.7308		12.1197	755.268	0.873751	706.063
29.5247	44.8435	25.6397	42.9829		9.41511	633.639	2.00631	589.351
22.23	37.336	22.4594	44.5805		9.64017	525.687	8.05841	480.319
27.5239	24.2123	19.02	40.7953		8.20765	419.469	8.31058	377.404
16.0178	35.8187	19.5735	48.3945		6.85928	338.737	8.97862	299.346
22.7685	31.5472	17.812	42.4504		8.50315	274.299	12.3365	237.484
8.47936	21.1202	17.9834	40.3419		7.17631	219.987	13.8871	186.972
13.3765	18.8981	17.6056	29.8427		9.30552	185.428	15.0838	154.799
18.9199	29.8645	25.196	36.2833		8.9924	146.419	14.2322	128.276
25.047	23.4788	17.1312	39.2769		11.8966	133.438	15.2121	112.642
21.9806	19.8114	19.9073	26.3813		8.14307	108.693	12.9027	95.4972
17.7353	13.1812	20.3114	25.5969		5.17234	80.2875	10.1178	82.5357
15.3263	20.1494	10.9903	28.4394		4.75746	74.4025	8.86802	67.0033
10.3045	23.6802	14.5044	28.8784		4.70658	69.8838	11.4141	61.883
18.3984	21.1417	17.8208	27.8493		7.85343	66.5411	11.9516	54.0847
12.9514	27.4483	8.79401	26.1726		2.61651	41.4003	8.61142	42.489
6.89232	31.7054	15.8705	27.4823		3.22905	49.2763	9.30821	37.7597
19.3676	30.3894	8.76326	25.2443		3.61066	41.8151	8.70211	28.2849
16.1765	25.9669	11.1309	33.0234		24.4742	91.5062	32.4372	65.027
0	20.322	2.60921	35.8371		8.29767	40.6976	13.1925	30.6255
10.7636	22.3786	0	23.4668		7.01192	30.328	7.40808	21.4079
5.05588	22.882	5.13497	27.9141		2.63803	19.8608	6.09192	20.5081
5.75871	13.0446	5.20525	28.9072		2.56367	16.2547	0.82951	16.7589
11.7952	23.3422	9.55833	28.5042		1.9296	11.775	1.68335	10.08
2.97004	18.1071	3.90064	27.0649		0.033269	5.58738	0.181386	1.64429
6.25183	23.9319	2.31491	35.578		0	0	0	0

## Sheet: Figure. 5B
Wild type	slc6a9m/m
0.73913	0
0.59375	0
0.555556	0.25
0.8	0
0.833333	0.2
0.815789	0.166667

## Sheet: Figure. 5C
Wild type	slc6a9m/m
0.4	0.033333
0.55	0.05
0.316667	0.083333
0.683333	0.033333
0.816667	0.1
0.65	0.116667

[truncated: 18 more sheets: Figure. 5D, Figure. 6A, Figure. 6B, Supplemental Figure 4A, Supplemental Figure 4B, Supplemental Figure 5B, Supplemental Figure 5C, Supplemental Figure 7A, Supplemental Figure 7B, Supplemental Figure 9A, Supplemental Figure 10B, Supplemental Figure 12A, Supplemental Figure 12B, Supplemental Figure 12C, Supplemental Figure 13, Supplemental Figure 14A, Supplemental Figure 14B, Supplemental Figure 15B]
